# Supplementary material for: Treatment with the Topical Antimicrobial Peptide Omiganan in Mild-to-Moderate Facial Seborrheic Dermatitis versus Ketoconazole and Placebo: Results of a Randomized Controlled Proof-of-Concept Trial
Source: Int J Mol Sci. 2023 Sep 20;24(18):14315. doi: 10.3390/ijms241814315 (PMC10531869; doi:10.3390/ijms241814315)
Supplement: Supplementary file 1 [file ijms-24-14315-s001.zip]

Archive with 1 entries (1 files):
- ijms-2604495-supplementary.pdf
